# Supplementary material for: Prodrug-Based Targeting Approach for Inflammatory Bowel Diseases Therapy: Mechanistic Study of Phospholipid-Linker-Cyclosporine PLA2-Mediated Activation
Source: Int J Mol Sci. 2022 Feb 28;23(5):2673. doi: 10.3390/ijms23052673 (PMC8910962; doi:10.3390/ijms23052673)
Supplement: Supplementary file 1 [file ijms-23-02673-s001.zip]

Archive with 1 entries (1 files):
- ijms-1554479-supplementary.pdf
